# Supplementary material for: Terahertz Spectroscopy of Gas Absorption Using the Superconducting Flux-Flow Oscillator as an Active Source and the Superconducting Integrated Receiver
Source: Sensors (Basel). 2020 Dec 18;20(24):7267. doi: 10.3390/s20247267 (PMC7766319; doi:10.3390/s20247267)
Supplement: Supplementary file 1 [file sensors-20-07267-s001.zip]

Archive with 1 entries (1 files):
- sensors-1019099-supplementary.mpg
